# Supplementary material for: Effects of Organic Polymer Compound Material on K+ and Na+ Distribution and Physiological Characteristics of Cotton Under Saline and Alkaline Stresses
Source: Front Plant Sci. 2021 May 28;12:636536. doi: 10.3389/fpls.2021.636536 (PMC8194489; doi:10.3389/fpls.2021.636536)
Supplement: Supplementary file 1 [file Table_1.XLSX]

## Sheet: PCA
			K+		Na+		K/Na		ST K-Na		SOD		POD		CAT		MDA		SS		SP		REC
			Average	stdev	Average	stdev	Average	stdev	Average	stdev	Average	stdev	Average	stdev	Average	stdev	Average	stdev	Average	stdev	Average	stdev	Average	stdev
	LEAF	S	22.9262	0.315828	3.62568	0.0174534	6.35694	0.699133	0.689485	0.0934512	55.637	1.19501	135.26	5.88313	10.9305	0.183848	18.2194	0.947523	0.0808718	0.00362619	2.91654	0.219203	0.496493	0.0282843
		S1	24.1185	0.145259	3.34588	0.0186188	6.7162	0.652693	0.962438	0.059757	66.1665	1.81019	168.668	9.84293	13.1577	0.13435	9.56573	0.636396	0.131128	0.0058019	3.63739	0.141421	0.615752	0.0636396
		S-J	27.5995	0.502229	4.11218	0.0174873	6.7308	0.45033	0.459757	0.0401925	65.8742	1.81726	154.216	1.19501	13.0205	0.86267	16.9632	0.33234	0.170872	0.0489535	2.34102	0.53033	0.469638	0.0141421
		S1-J	29.554	0.799089	4.84647	0.0161488	6.47594	0.282774	0.548132	0.0639091	74.7631	2.2981	140.896	2.1991	14.7532	0.516188	9.66865	0.834386	0.22241	0.0354	3.45718	0.0141421	0.534344	0.0141421
	ROOT	S	14.7235	0.230504	5.05503	0.0170994	2.91777	0.151796	3.16758	0.0832824	25.0435	1.85969	34.0451	1.1156	7.30499	0.148492	12.4356	0.615183	0.166513	0.0670845	2.41659	0.0424264	0.85214	0.0165996
		S1	22.0613	0.332866	4.57139	0.0170994	4.83675	0.289024	1.44225	0.0354543	29.1713	0.487904	29.8689	2.04891	8.07641	0.247487	13.2207	0.0707107	0.200103	0.0728864	2.43984	0.0424264	0.80194	0.011349
		S-J	22.1509	0.410399	5.58296	0.0180147	3.97349	0.182918	3.68988	0.0939861	17.2793	0.707107	25.4856	1.62012	3.87166	0.141421	7.2118	0.254558	0.13241	0.038075	3.556	0.254558	0.86927	0.0188631
		S1-J	26.2527	0.429239	5.10991	0.0169277	5.14612	0.256951	2.30431	0.0535214	17.873	0.671751	22.1734	1.78403	4.84301	0.141421	8.62603	0.403051	0.171641	0.0710733	3.71878	0.141421	0.70366	0.010138
	LEAF	A	30.6798	0.244754	4.37244	0.0137682	6.72811	0.352062	0.649668	0.0773673	67.4801	5.28916	122.503	7.66504	7.92517	0.13435	15.8817	0.388909	0.0977949	0.018068	3.61414	0.311127	0.473189	0.0353553
		A1	32.6154	0.188686	4.08867	0.0200657	8.01337	0.740385	0.788542	0.0542604	74.8565	1.33643	126.138	1.80312	8.48196	0.120208	10.8231	0.183848	0.100359	0.00870285	3.74203	0.169706	0.502553	0
		A-J	30.1295	0.837165	2.89282	0.0154439	9.71863	0.69577	0.695868	0.0127812	41.83	2.43245	94.8031	1.44957	4.2969	0.106066	10.0383	0.282843	0.171641	0.0408211	5.15467	0.0212132	0.446679	0.0424264
		A1-J	33.3354	0.848528	3.60718	0.0166155	9.26421	0.495328	0.922257	0.0262701	59.4897	5.26087	93.7514	4.21436	5.27616	0.176777	6.42856	0.127279	0.197282	0.0130543	5.23606	0.26163	0.461354	0.0707107
	ROOT	A	17.1716	0.395311	5.55892	0.0140716	3.09283	0.253393	3.36394	0.0504641	25.1824	1.13844	28.7989	0.416132	3.56827	0.424264	10.6851	0.784889	0.229846	0.0250207	2.60262	0.169706	0.91188	0.000262286
		A1	22.4309	0.373561	5.52923	0.0145864	4.81986	0.335229	1.54615	0.0969187	25.3257	1.78898	18.1152	2.11425	3.7846	0.304056	13.6424	0.940452	0.344462	0.0130543	3.2072	0.0919239	0.843963	0.0106089
		A-J	21.0795	0.37314	5.0735	0.014695	4.15967	0.167416	3.35694	0.166981	26.4976	1.8809	31.6907	1.63207	7.89943	1.25158	5.10948	0.876812	0.227282	0.0496307	2.66075	0.749533	0.915405	0.00488608
		A1-J	23.3641	0.425282	5.04096	0.0180945	4.64379	0.249012	2.16402	0.0613037	28.4052	2.05768	27.4648	0.671681	8.44549	1.80312	8.87686	0.59397	0.252667	0.0136292	2.82352	0.325269	0.890783	0.0219702
	Year	Treat	Plant Height(cm)		Root length(cm)		Total dry matter(g)		boll weight (g barrel-1)
			Average	stdev	Average	stdev	Average	stdev	Average	stdev
	2018	S	74.25	1.77	23	2.83	54.035	1.01116	216.696	10.4937
		S1	77	1.41	26.5	2.12	60.595	3.96687	250.144	7.35546
		A	71.5	2.12	19	2.83	50.405	1.1243	218.221	9.06153
		A1	74.75	3.89	23.75	2.47	57.855	0.53033	246.293	12.0836
	2019	S	59.4	1.416	19.09	2.35	45.93	0.864543	175.523	8.50132
		S1	63.14	1.1562	21.47	1.72	49.691	2.78343	210.121	6.18459
		A	57.915	1.7172	16.15	2.41	42.341	0.953434	185.49	7.70284
		A1	62.79	2.723	19.71	2.05	48.602	0.45423	201.962	9.45342
